# Supplementary material for: Computing and graphing probability values of pearson distributions: a SAS/IML macro
Source: Source Code Biol Med. 2019 Dec 20;14:6. doi: 10.1186/s13029-019-0076-2 (PMC6923921; doi:10.1186/s13029-019-0076-2)
Supplement: Supplementary file 1 — SAS/IML macro program. The SAS/IML macro program for computing and graphing probability values of Pearson distributions is available as an additional file, PearsonDistributionProbfinal.sas [file 13029_2019_76_MOESM1_ESM.sas]

/* ======================================================================= +  
 |  MACRO:          Probability Values of Pearson Distributions            |
 |  PROGRAM NAME:   PearsonDistributionProb.sas                            |
 |  PURPOSE:        Calculate probability values of Pearson distributions  |
 |                                                                         |
 |  FIRST COMPILED: May 2009 by Wei Pan                                    |
 |  LAST MODIFIED:  Sept 16th, 2019 by  Qing Yang						   |
 |                                                                         |
 |  PARAMETERS:                                                            |
 |  data:           dataset input to calculate moments                     | 
 |                  (if the data input is null,use mean, 				   |
 |						variance, skewness and kurtosis input)         	   |              
 |  var:            variable name in the data set to calculate moments     |
 |  mean: 			mean of the variable (first moment)					   |
 |  variance:       variance of the variable (second moment)			   |
 |  skew: 			skewness of the variable 							   |
 |  kurt:			kurtosis of the variable							   |
 |  x0:             percentage point                                       |
 |  plot:           1 for plot, 0 for no plot           
 |
 + ======================================================================= */

/* The examples at the end are to illustrate how to input parameters for each type of distributions. 
We also used all the parameterization in Elderton & Johnson's book so you could compare*/

title1 "Probability Values of Pearson Distributions";

%macro PearsonProb(data,var, mean, variance, skew, kurt, x0, plot);
	proc iml;

	*** If input raw dataset, then calculate parameters based on data ;
	%if %length(&data) %then %do;
		use &data;
		read all;
		mean=mean(&var);
		variance=var(&var);
		skew=skewness(&var);
		kurt=kurtosis(&var)+3; ** change excess kurtosis to raw kurtosis;
		call symputx('mean', mean);
		call symputx('variance',variance);
		call symputx('skew',skew);
		call symputx('kurt',kurt);
	%end;

	* Define a small constant value in the order of 10E-7 based on machine epsilon;
	eps = 1.5*10*constant("sqrtmaceps");

	* Calculate required Pearson distribution parameters based on mean, variance, skewness and kurtosis of the data;
	b1 = (&skew)*(&skew);
	b2 = &kurt;

	if &skew <= 0 then rb1 = -sqrt(b1);
		else rb1 = sqrt(b1);
	if rb1 = 0 & b2 = 3 then k = 0;
	else if 4*(4*b2 - 3*b1)*(2*b2 - 3*b1 - 6) = 0 then k = .I;
		else k = (b1*(b2 + 3)**2)/(4*(4*b2 - 3*b1)*(2*b2 - 3*b1 - 6));
	print "MESSAGE: Successful parameter input:";
	print "mean ="(&mean) "variance ="(&variance) "skewness ="(&skew) "kurtosis ="(&kurt) "x0 ="(&x0);
	print  b1 b2 k; 

	* Define the density function for each type of Pearson Distributions; 
	start fun1(x) global (m1, m2, a1, a2, y0);
		f = y0*(1 + x/a1)**m1*(1 - x/a2)**m2;
		return(f);
	finish;
	start fun0(x);
		f = (1/(sqrt(2*constant("pi")*&variance)))*exp(-x**2/(2*&variance));
		return(f);
	finish;
	start fun2(x) global (m, a, y0);
		f = y0*(1 - (x/a)**2)**m;
		return(f);
	finish;
	start fun7(x) global(m, a, y0);
		f = y0*(1 + (x/a)**2)**(-m);
		return(f);
	finish;
	start fun4(x) global(m, v, a, y0);
		f = y0*(1 + (x/a)**2)**(-m)*exp(-v*atan(x/a));
		return(f);
	finish;
	start fun5(x) global(p, g, y0);
		f = y0*x**(-p)*exp(-g/x);
		return(f);
	finish;
	start fun6(x) global(a, q1, q2, y0);
		f = y0*(x - a)**q2*x**(-q1);
		return(f);
	finish;
	start fun3(x) global(a, p, y0);
		f = y0*(1 + x/a)**p*exp(-p*x/a);
		return(f);
	finish;

	* Define a subroutine used for probability distributions;
	start gscenter(x, y, str); 
    	call gstrlen(len, str);               				 
    	call gscript(x - len/2, y, str, , , 1.5, "swissb", "blue");  	
    finish gscenter; 

	* Define matrix for plots;
	xx = j(1001,1,0);
	xxr= j(1001,1,0);
	yy = j(1001,1,0);
	yyp = j(1001,1,0);

    ******************************;
	* Type I Pearson Distribution ;
	******************************;
	if k <= 0 - eps & k ^= .M then do;
		print "Type I Pearson Distribution";
		print "f(x) = y0*(1 + x/a1)^m1*(1 - x/a2)^m2, -a1 <= x <= a2";
		r = 6*(b2 - b1 - 1)/(6 + 3*b1 - 2*b2);
		a = sqrt(&variance*(b1*(r + 2)**2 + 16*(r +1)))/2;
		if &skew > 0 then do;
			m1 = ((r - 2) - r*(r + 2)*sqrt(b1/(b1*(r + 2)**2 + 16*(r + 1))))/2;
			m2 = ((r - 2) + r*(r + 2)*sqrt(b1/(b1*(r + 2)**2 + 16*(r + 1))))/2;
		end;
		else do;
			m1 = ((r - 2) + r*(r + 2)*sqrt(b1/(b1*(r + 2)**2 + 16*(r + 1))))/2;
			m2 = ((r - 2) - r*(r + 2)*sqrt(b1/(b1*(r + 2)**2 + 16*(r + 1))))/2;
		end;
		a1 = m1*a/(m1 + m2);
		a2 = m2*a/(m1 + m2);
		lambda=&mean-1/2*(&skew*&variance**(3/2)/&variance)*((r+2)/(r-2));** define location parameter;
		x_c = &x0-lambda; *center the input x value by location parameter;
		y0 = (m1**m1)*(m2**m2)*gamma(m1 + m2 + 2)/(a*((m1 + m2)**(m1 + m2))*gamma(m1 + 1)*gamma(m2 + 1));
		print r y0 m1 m2 a1 a2 lambda;

		if x_c < -a1 | x_c > a2 then do;
			print "WARNING: x0 is out of the domain of type I Pearson distribution"; 
			if x_c < -a1 then do;
				print "probability = 0";
			end;
			else if x_c > a2 then do;
				print "probability = 1";
			end;
			stop;
		end;

		* Call QUAD for integration;
		interval = -a1 || x_c;
		call quad(probability, "fun1", interval);
		print probability;

		* Define all the relevant  parameters for plotting Pearson distribution curve with probability;
		do i = 1 to 1001;
			xxr[i]= -a1 + (i - 1)*(a2 - (-a1))/1000; 
			xx[i] = lambda - a1 + (i - 1)*(a2 - (-a1))/1000; 
	   		yy[i] = y0*(1 + xxr[i]/a1)**m1*(1 - xxr[i]/a2)**m2;
	  		if xx[i] <= &x0 then yyp[i] = y0*(1 + xxr[i]/a1)**m1*(1 - xxr[i]/a2)**m2;
			else yyp[i] = 0;
	  	end;
		xl = max(xx) - min(xx);
		yl = max(yy) - min(yy);
		wd = (min(xx) - 0.2*xl) || (min(yy) - 0.2*yl) ||(max(xx) + .175*xl) || (max(yy) + .3*yl);
		originx = min(xx); 
		str = 'Probability of Type I Pearson Distribution';
	end;
	
    **********************;
	* Normal Distribution ;
	**********************;

	else if k > -eps & k < eps & b2 = 3 then do;
		print "Normal Distribution";
		print "f(x) = (1/sqrt(2*pi*mu2))*exp(-x^2/(2*mu2), -infinity < x < infinity";
		lambda = &mean; * define location parameter;
		x_c = &x0-lambda; * center input x value by location parameter;
		* Call QUAD for integration;
		interval = .M || x_c;
		call quad(probability, "fun0", interval);
		print probability;

		* Define all the relevant  parameters for plotting Pearson distribution curve with probability;
		do i = 1 to 1001;
			xxr[i] = -5*sqrt(&variance) + (i - 1)*(5*sqrt(&variance) - (-5*sqrt(&variance)))/1000; 
			xx[i] = lambda -5*sqrt(&variance) + (i - 1)*(5*sqrt(&variance) - (-5*sqrt(&variance)))/1000; 
			yy[i] = (1/(sqrt(2*constant("pi")*&variance)))*exp(-xxr[i]**2/(2*&variance));
			if xx[i] <= &x0 then yyp[i] = (1/(sqrt(2*constant("pi")*&variance)))*exp(-xxr[i]**2/(2*&variance));
			else yyp[i] = 0;
		end;
		xl = 10*sqrt(&variance);
		yl = max(yy) - min(yy);
		wd = (lambda-5*sqrt(&variance) - 0.2*xl) || (min(yy) - 0.2*yl) || (lambda +5*sqrt(&variance) + .175*xl) || (max(yy) + .3*yl);
		originx = lambda-5*sqrt(&variance); * minimum x value on the x axis;
		str = 'Probability of Normal Distribution';
	end;

    *******************************;
	* Type II Pearson Distribution ;
	*******************************;

	else if k > -eps & k < eps & b2 < 3 then do;
		print "Type II Pearson Distribution";
		print "f(x) = y0*(1 - (x/a)^2)^m, -a<= x <= a";
		m = (5*b2 - 9)/(2*(3 - b2));
		a = sqrt(2*(&variance)*b2/(3 - b2));
		y0 = gamma(m + 1.5)/(gamma(m + 1)*a*sqrt(constant("pi")));
		lambda = &mean;
		x_c = &x0-lambda;
		print m a y0;

		if x_c < -a | x_c > a then do;
			print "WARNING: x0 is out of the domain of type II Pearson distribution"; 
			if x_c < -a then do;
				print "probability = 0";
			end;
			else if x_c > a then do;
				print "probability = 1";
			end;
			stop;
		end;

		* Call QUAD for integration;
		interval = -a || x_c;
		call quad(probability, "fun2", interval);
		print probability;

		* Define all the relevant  parameters for plotting Pearson distribution curve with probability;
		do i = 1 to 1001;
			xxr[i] = -a + (i - 1)*(a - (-a))/1000; 
			xx[i] = lambda -a + (i - 1)*(a - (-a))/1000; 
			yy[i] = y0*(1 - (xxr[i]/a)**2)**m;
			if xx[i] <= &x0 then yyp[i] = y0*(1 - (xxr[i]/a)**2)**m;
			else yyp[i] = 0;
		end;
		xl = max(xx) - min(xx);
		yl = max(yy) - min(yy);
		wd = (min(xx) - 0.2*xl) || (min(yy) - 0.2*yl) || (max(xx) + .175*xl) || (max(yy) + .3*yl);
		originx = min(xx);
		str = 'Probability of Type II Pearson Distribution';
	end;

	********************************;
	* Type VII Pearson Distribution ;
	********************************;

	else if k > -eps & k < eps & b2 > 3 then do;
		print "Type VII Pearson Distribution";
		print "f(x) = y0*(1 + (x/a)^2)^(-m), -infinity < x < infinity";
		m = (5*b2 - 9)/(2*(b2 - 3));
		a = sqrt(2*(&variance)*b2/(b2 - 3));
		y0 = gamma(m)/(a*sqrt(constant("pi"))*gamma(m - .5));
		lambda = &mean;
		x_c = &x0-lambda;
		print m a y0 lambda;

		* Call QUAD for integration;
		interval = .M || x_c;
		call quad(probability, "fun7", interval);
		print probability;

		* Define all the relevant  parameters for plotting Pearson distribution curve with probability;
		do i = 1 to 1001;
			xxr[i] = -5*sqrt(&variance) + (i - 1)*(5*sqrt(&variance) - (-5*sqrt(&variance)))/1000; 
			xx[i] = lambda -5*sqrt(&variance) + (i - 1)*(5*sqrt(&variance) - (-5*sqrt(&variance)))/1000; 
	   		yy[i] = y0*(1 + (xxr[i]/a)**2)**(-m);
	  		if xx[i] <= &x0 then yyp[i] = y0*(1 + (xxr[i]/a)**2)**(-m);
			else yyp[i] = 0;
	  	end;
		xl = 10*sqrt(&variance);
		yl = max(yy) - min(yy);
		wd = lambda + (-5*sqrt(&variance) - 0.2*xl) || (min(yy) - 0.2*yl) || lambda + (5*sqrt(&variance) + .175*xl) || (max(yy) + .3*yl);
		originx = lambda -5*sqrt(&variance);
		str = 'Probability of Type VII Pearson Distribution';
	end;

	*******************************;
	* Type IV Pearson Distribution ;
	*******************************;

	else if k >= eps & k <= 1 - eps then do;
		print "Type IV Pearson Distribution";
		print "f(x) = y0*(1 + [(x-lambda)/a]^2)^(-m)*exp(-v*arctan[(x-lambda)/a]), -infinity < x < infinity";
		r = 6*(b2 - b1 - 1)/(2*b2 - 3*b1 - 6);
		m = (r + 2)/2;
		v = -r*(r - 2)*rb1/sqrt(16*(r - 1) - b1*(r - 2)**2);
		a = sqrt((&variance)*(16*(r - 1) - b1*(r - 2)**2)/16);
		phi = atan(v/r);
		y0 = (1/a)*sqrt(r/(2*constant("pi")))*exp(cos(phi)**2/(3*r) - 1/(12*r) - phi*v)/cos(phi)**(r + 1);
		lambda= &mean+v*a/r;
		print r m v a lambda y0;
	
		* Call QUAD for integration;
		interval = .M || (&x0-lambda);
		call quad(probability, "fun4", interval);
		print probability;	

		* Define all the relevant  parameters for plotting Pearson distribution curve with probability;
		do i = 1 to 1001;
			xxr[i] = -5*sqrt(&variance) + (i - 1)*(5*sqrt(&variance) - (-5*sqrt(&variance)))/1000; 
			xx[i]=lambda-5*sqrt(&variance) + (i - 1)*(5*sqrt(&variance) - (-5*sqrt(&variance)))/1000; 
	   		yy[i] = y0*(1 + (xxr[i]/a)**2)**(-m)*exp(-v*atan(xxr[i]/a));
	  		if xx[i] <= &x0 then yyp[i] = y0*(1 + (xxr[i]/a)**2)**(-m)*exp(-v*atan(xxr[i]/a));
			else yyp[i] = 0;
	  	end;
		xl = 10*sqrt(&variance);
		yl = max(yy) - min(yy);
		wd = (lambda-5*sqrt(&variance) - 0.2*xl) || (min(yy) - 0.2*yl) || (lambda+5*sqrt(&variance) + .175*xl) || (max(yy) + .3*yl);
		originx = lambda-5*sqrt(&variance);
		str = 'Probability of Type IV Pearson Distribution';
	end;

	******************************;
	* Type V Pearson Distribution ;
	******************************;

	else if k > 1 - eps & k < 1 + eps then do;
		print k;
		print "Type V Pearson Distribution";
		print "f(x) = y0*x^(-p)*exp(-g/x), x > 0";
		p = 4 + (8 + 4*sqrt(4 + b1))/b1;
		g = (p - 2)*sqrt((&variance)*(p - 3));
		y0 = g**(p - 1)/gamma(p - 1);
		lambda = &mean-g/(p-2);
		x_c = &x0-lambda;
		print p g y0;

		if x_c <= 0 then do;
			print "WARNING: x0 is out of the domain of type V Pearson distribution";
			print "probability = 0"; 
			stop;
		end;

		* Call QUAD for integration;
		interval = 0 || x_c;
		call quad(probability, "fun5", interval);
		print probability;

		* Define all the relevant  parameter for plotting Pearson distribution curve with probability;
		do i = 1 to 1001;
			xxr[i] = i*10*sqrt(&variance)/1000; 
			xx[i] = lambda + i*10*sqrt(&variance)/1000; 
	   		yy[i] = y0*xxr[i]**(-p)*exp(-g/xxr[i]);
	  		if xx[i] <= &x0 then yyp[i] = y0*xxr[i]**(-p)*exp(-g/xxr[i]);
			else yyp[i] = 0;
	  	end;
		xl = 10*sqrt(&variance);
		yl = max(yy) - min(yy);
		wd = lambda+(-0.2*xl) || (min(yy) - 0.2*yl) || lambda+(10*sqrt(&variance) + .175*xl) || (max(yy) + .3*yl);
		originx = lambda+0;
		str = 'Probability of Type V Pearson Distribution';
	end;

	*******************************;
	* Type VI Pearson Distribution ;
	*******************************;

	else if k >= 1 + eps & k ^= .I then do;
		print "Type VI Pearson Distribution";
		print "f(x) = y0*(x - a)^q2*x^(-q1), x >= a";
		r = 6*(b2 - b1 - 1)/(6 + 3*b1 - 2*b2);
		a = sqrt(&variance*(b1*(r + 2)**2 + 16*(r + 1)))/2;
		q1 = -(((r - 2) - r*(r + 2)*sqrt(b1/(b1*(r + 2)**2 + 16*(r + 1))))/2);
		q2 = ((r - 2) + r*(r + 2)*sqrt(b1/(b1*(r + 2)**2 + 16*(r + 1))))/2;
		y0 = a**(q1 - q2 - 1)*gamma(q1)/(gamma(q1 - q2 - 1)*gamma(q2 + 1));
		lambda = &mean-a*(q1-1)/(q1-q2-2);
		x_c = &x0-lambda;
		print r a q1 q2 y0 lambda;

		if x_c < a then do;
			print "WARNING: x0 is out of the domain of type VI Pearson distribution"; 
			print "Probability = 0";
			stop;
		end;	

		* Call QUAD for integration;
		interval = a || x_c;
		call quad(probability, "fun6", interval);
		print probability;

		* Define all the relevant  parameters for plotting Pearson distribution curve with probability;
		do i = 1 to 1001;
			xxr[i] = a + (i - 1)*10*sqrt(&variance)/1000; 
			xx[i] = lambda + a + (i - 1)*10*sqrt(&variance)/1000; 
	   		yy[i] = y0*(xxr[i] - a)**q2*xxr[i]**(-q1);
	  		if xx[i] <= &x0 then yyp[i] = y0*(xxr[i] - a)**q2*xxr[i]**(-q1);
			else yyp[i] = 0;
	  	end;
		xl = 10*sqrt(&variance);
		yl = max(yy) - min(yy);
		wd = lambda + (a - 0.2*xl) || (min(yy) - 0.2*yl) || lambda+(a + 10*sqrt(&variance) + .175*xl) || (max(yy) + .3*yl);
		originx = a+lambda;
		str = 'Probability of Type VI Pearson Distribution';
	end;

	********************************;
	* Type III Pearson Distribution ;
	********************************;
	else if (k = .M | k = .I) & (b1 ^= 0 | b2 ^= 3) then do; 
		print "Type III Pearson Distribution";
		print "f(x) = y0*(1 + x/a)^p*exp(-px/a), x >= -a";
		a = 2*(&variance)**2/(&skew) - &skew/(2*(&variance));
		p = 4/b1 - 1;
		y0 = p**(p + 1)/(a*exp(p)*gamma(p + 1));
		lambda = &mean-(&skew*&variance**(3/2))/(2*&variance);** define location parameter;
		x_c = &x0-lambda;
		print a p y0 lambda;

		if x_c < -a then do;
			print "WARNING: x0 is out of the domain of type III Pearson distribution"; 
			print "Probability = 0";
			stop;
		end;	

		* Call QUAD for integration;
		interval = -a || x_c;
		call quad(probability, "fun3", interval);
		print probability;

		* Define all the relevant  parameters for plotting Pearson distribution curve with probability;
		do i = 1 to 1001;
			xxr[i] = -a + (i - 1)*10*sqrt(&variance)/1000; 
			xx[i] = lambda -a + (i - 1)*10*sqrt(&variance)/1000; 
	   		yy[i] = y0*(1 + xxr[i]/a)**p*exp(-p*xxr[i]/a);
	  		if xx[i] <= &x0 then yyp[i] = y0*(1 + xxr[i]/a)**p*exp(-p*xxr[i]/a);
			else yyp[i] = 0;
	  	end;
		xl = 10*sqrt(&variance);
		yl = max(yy) - min(yy);
		*print xx xxr;
		wd = lambda+(-a - 0.2*xl) || (min(yy) - 0.2*yl) || lambda+ (-a + 10*sqrt(&variance) + .175*xl) || (max(yy) + .3*yl);
		originx = -a + lambda;
		str = 'Probability of Type III Pearson Distribution';
	end;
	
	* Call %plotprob macro for ploting Pearson distribution curve with probability;
	if &plot = 1 then do;
		%plotprob;
	end;
	if probability > 1 then probability = 1; 
	print  probability;
quit;	
%mend PearsonProb;

*Define a macro to plot probability curves;
%macro plotprob;
	call gstart;
	call gwindow(wd);
	call gopen("curve1");
	call gpoly(xx, yyp, , "gray", "s", "gray");
	call gdraw(xx, yy, 1, "blue");
	call gxaxis(originx||0, xl, 10, , , , , "swiss");
	call gyaxis(originx||0, yl, 10, , , , , "swiss");
	call gtext(originx + xl + 0.1*xl, 0, "x");            
    call gtext(originx, max(yy) + 0.1*yl, "f(x)");  
    call gscenter(originx + 0.4*xl, max(yy) + 0.15*yl,str);
	pc = char(probability, 6, 3);
 	xc = char(&x0, 6, 3);
	call gtext(originx + 0.4*xl, yl + 0.05*yl, "P(x < " + xc + ") = " + pc, ); 
	call gshow;  
%mend;


* Examples of the out of domain cases;
%PearsonProb(mean =0, variance = 1.829172, skew = 0, kurt = 2.5483236, x0 = 9.5, plot=1);

* Normal Distribution;
%PearsonProb(mean=0, variance= 1, skew=0, kurt=3, x0 = 1.96, plot = 1);

* Type I Pearson Distribution;
%PearsonProb(data=pearson.dataI,var=x, x0 = 30, plot = 1);  *the pearson.dataI data is included in the suplement material;
%PearsonProb(mean=37.875, variance = 171.75113, skew = 0.7133165, kurt = 2.9407935, x0 = 30, plot = 1);

* Type II Pearson Distribution;
%PearsonProb(mean=19.99,variance = 1.829172, skew = 0, kurt = 2.548313, x0 = 19.99, plot = 1);

* Type III Pearson Distribution;
%PearsonProb(mean=0, variance = 1.5, skew =1, kurt = 0.75, x0 = 4, plot = 1);

* Type IV Pearson Distribution;
%PearsonProb(data=pearson.dataIV,var=x, x0=66,plot=1);* the pearson.dataIV data is included in the suplement material;
%PearsonProb(mean=44.578, variance = 115, skew = sqrt(0.0053656), kurt = 3.1729, x0 = 66, plot = 1);

****************************************************************************;
* Type V Pearson Distribution;
%PearsonProb(mean=0, variance = .2,  skew = 2.236068, kurt = 3, x0 = 1, plot = 1);

* Type VI Pearson Distribution;
%PearsonProb(mean=0, variance = .928835, skew = 0.9976777, kurt = 4.7393494, x0 = 3, plot = 1);

* Type VII Pearson Distribution;
%PearsonProb(mean=0, variance = 1, skew = 0, kurt = 5, x0 = -1.2, plot = 1);
